# Supplementary material for: Reticulocyte Antioxidant Enzymes mRNA Levels versus Reticulocyte Maturity Indices in Hereditary Spherocytosis, β-Thalassemia and Sickle Cell Disease
Source: Int J Mol Sci. 2024 Feb 10;25(4):2159. doi: 10.3390/ijms25042159 (PMC10889157; doi:10.3390/ijms25042159)
Supplement: Supplementary file 1 [file ijms-25-02159-s001.zip]

Archive with 1 entries (1 files):
- ijms-2849786-supplementary.pdf
